# Supplementary material for: Safety and efficacy of 24 weeks of pemvidutide in metabolic dysfunction-associated steatotic liver disease: A randomized, controlled clinical trial
Source: JHEP Rep. 2025 Jun 18;7(11):101483. doi: 10.1016/j.jhepr.2025.101483 (PMC12529369; doi:10.1016/j.jhepr.2025.101483)
Supplement: Multimedia component 4 [file mmc4.zip]

Archive with 2 entries (2 files):
- alt-801-106_protocol_v4_Clean.pdf
- ALT-801-106_SAP Clean V2.pdf
